# Supplementary material for: Dynamics of Gut Microbiota and Clinical Variables after Ketogenic and Mediterranean Diets in Drug-Naïve Patients with Type 2 Diabetes Mellitus and Obesity
Source: Metabolites. 2022 Nov 10;12(11):1092. doi: 10.3390/metabo12111092 (PMC9693465; doi:10.3390/metabo12111092)
Supplement: Supplementary file 1 [file metabolites-12-01092-s001.zip]

Archive with 1 entries (1 files):
- metabolites-1983709-supplementary.pdf
